# Supplementary material for: Dual Bioconversion Strategy: Synergistic Germination and Lactobacillus Fermentation Engineering for a γ-Aminobutyric Acid-Enriched Beverage from Brown Rice
Source: Foods. 2025 Aug 5;14(15):2733. doi: 10.3390/foods14152733 (PMC12345850; doi:10.3390/foods14152733)
Supplement: Supplementary file 1 [file foods-14-02733-s001.zip]

Archive with 1 entries (1 files):
- foods-3771532-supplementary.pdf
